# Supplementary material for: Systematic Review and Meta-Analysis of Labia Minora Anatomy in Premenopausal Women: Toward Better Labiaplasty Decisions
Source: J Clin Med. 2026 Feb 21;15(4):1641. doi: 10.3390/jcm15041641 (PMC12941697; doi:10.3390/jcm15041641)
Supplement: Supplementary file 1 [file jcm-15-01641-s001.zip]

Archive with 1 entries (1 files):
- jcm-4143457-supplementary.pdf
